# Supplementary material for: Effect of nutrition education on hemoglobin level in pregnant women: A quasi-experimental study
Source: PLoS One. 2019 Mar 21;14(3):e0213982. doi: 10.1371/journal.pone.0213982 (PMC6428266; doi:10.1371/journal.pone.0213982)
Supplement: S2 File — (ZIP) [file pone.0213982.s002.zip]

Archive with 3 entries (3 files):
- Dataset/different.dta
- Dataset/post Combined CG&IG.dta
- Dataset/Pre combined CG & IG.dta
